# Supplementary material for: SMC5/6-mediated plasmid silencing is directed by SIMC1–SLF2 and antagonized by the SV40 large T antigen
Source: eLife. 2025 Nov 26;14:RP106815. doi: 10.7554/eLife.106815 (PMC12656486; doi:10.7554/eLife.106815)
Supplement: Figure 1—figure supplement 1—source data 1. [file elife-106815-fig1-figsupp1-data1.zip]

Archive with 16 entries (14 files):
- raw/
- raw/Figure 1-figure supplement 1A_GFP input.jpg
- __MACOSX/raw/._Figure 1-figure supplement 1A_GFP input.jpg
- raw/Figure 1-figure supplement 1A_SMC6 input.jpg
- __MACOSX/raw/._Figure 1-figure supplement 1A_SMC6 input.jpg
- raw/Figure 1-figure supplement 1A_FLAG IP.jpg
- __MACOSX/raw/._Figure 1-figure supplement 1A_FLAG IP.jpg
- raw/Figure 1-figure supplement 1A_FLAG input.jpg
- __MACOSX/raw/._Figure 1-figure supplement 1A_FLAG input.jpg
- raw/Figure 1-figure supplement 1A_GFP IP.jpg
- __MACOSX/raw/._Figure 1-figure supplement 1A_GFP IP.jpg
- raw/Figure 1-figure supplement 1A_SMC6 IP.jpg
- __MACOSX/raw/._Figure 1-figure supplement 1A_SMC6 IP.jpg
- labelled/
- labelled/Figure 1-figure supplement 1A_labeled.tif
- __MACOSX/labelled/._Figure 1-figure supplement 1A_labeled.tif
