# Supplementary material for: SMC5/6-mediated plasmid silencing is directed by SIMC1–SLF2 and antagonized by the SV40 large T antigen
Source: eLife. 2025 Nov 26;14:RP106815. doi: 10.7554/eLife.106815 (PMC12656486; doi:10.7554/eLife.106815)
Supplement: Figure 5—figure supplement 1—source data 1. [file elife-106815-fig5-figsupp1-data1.xls]

## Sheet: Luc, MTT
Luminescence	U2OS
	DMSO	100nM	1uM
A	315737	627519	382850
B	260030	589178	394667
C	276910	556931	446776
MTT	U2OS
	DMSO	100nM	1uM
A	0.5535	0.2915	0.1403
B	0.5229	0.334	0.1494
C	0.4402	0.3493	0.1615
	U2OS
Luc/MTT	DMSO	100nM	1uM
A	570437	2.15272e+06	2.7288e+06
B	497284	1.76401e+06	2.64168e+06
C	629055	1.59442e+06	2.76641e+06
average	565592	1.83705e+06	2.7123e+06
SD	38116	165255	36940.7
p-value		0.00169335	2.23359e-06
